# Supplementary material for: ANRIL regulates multiple molecules of pathogenetic significance in diabetic nephropathy
Source: PLoS One. 2022 Aug 19;17(8):e0270287. doi: 10.1371/journal.pone.0270287 (PMC9390929; doi:10.1371/journal.pone.0270287)
Supplement: S3 Table — (XLS) [file pone.0270287.s005.xls]

## Sheet: Cluster 1 (Red)
Suppl. Table- 3 STRING PPI Network for WT-C vs. WT-D Cluster 1 (Red)
KEGG Pathway	Observed Gene Count	False Discovery Rate (FDR)	Matching Proteins
Cell cycle	16	2.6e-18	Cdc20,Cdk1,Mcm4,Pkmyt1,Mcm6,Bub1,Ccnb2,Bub1b,Mcm3,Espl1,Ttk,Ccnb1,Cdc26,Cdc6,E2f1,Mcm5
Oocyte meiosis	9	1.55e-08	Cdc20,Cdk1,Pkmyt1,Sgol1,Bub1,Ccnb2,Espl1,Ccnb1,Cdc26
DNA replication	6	1.37e-07	Pole,Mcm4,Mcm6,Mcm3,Pole4,Mcm5
Progesterone-mediated oocyte maturation	6	1.81e-05	Cdk1,Pkmyt1,Bub1,Ccnb2,Ccnb1,Cdc26
p53 signaling pathway	5	6.37e-05	Cdk1,Ccng1,Ccnb2,Ccnb1,Gtse1
HTLV-I infection	7	0.00059	Cdc20,Pole,Ccnb2,Bub1b,Cdc26,Pole4,E2f1
MicroRNAs in cancer	4	0.0134	Brca1,Ccng1,Cdca5,E2f1
Platinum drug resistance	3	0.0195	Brca1,Top2a,Birc5
Cellular senescence	4	0.0222	Cdk1,Ccnb2,Ccnb1,E2f1
Base excision repair	2	0.0371	Pole,Pole4
Homologous recombination	2	0.0459	Brca1,Rad51
Reactome Pathway	Observed Gene Count	False Discovery Rate (FDR)	Matching Proteins
Cell Cycle	34	1.35e-31	Cdc20,Pole,Brca1,Cdk1,Hmmr,Aurkb,Esco2,Mcm4,Pkmyt1,Sgol1,Ndc80,Incenp,Cdca5,Mcm6,Ccnb2,Bub1b,Clspn,Mcm3,Kif2c,Espl1,Ccnb1,Birc5,Cenpi,Cdc26,Cdc6,Pole4,E2f1,Ncaph,Nuf2,Ncapg,Gtse1,Tpx2,Cenpf,Kif20a
Cell Cycle, Mitotic	32	1.06e-30	Cdc20,Pole,Cdk1,Hmmr,Aurkb,Esco2,Mcm4,Pkmyt1,Sgol1,Ndc80,Incenp,Cdca5,Mcm6,Ccnb2,Bub1b,Mcm3,Kif2c,Espl1,Ccnb1,Birc5,Cenpi,Cdc26,Cdc6,Pole4,E2f1,Ncaph,Nuf2,Ncapg,Gtse1,Tpx2,Cenpf,Kif20a
Cell Cycle Checkpoints	23	6.32e-24	Cdc20,Brca1,Cdk1,Aurkb,Mcm4,Pkmyt1,Sgol1,Ndc80,Incenp,Mcm6,Ccnb2,Bub1b,Clspn,Mcm3,Kif2c,Ccnb1,Birc5,Cenpi,Cdc26,Cdc6,Nuf2,Gtse1,Cenpf
Resolution of Sister Chromatid Cohesion	15	2.25e-17	Cdc20,Cdk1,Aurkb,Sgol1,Ndc80,Incenp,Cdca5,Ccnb2,Bub1b,Kif2c,Ccnb1,Birc5,Cenpi,Nuf2,Cenpf
Mitotic Prometaphase	17	2.25e-17	Cdc20,Cdk1,Aurkb,Sgol1,Ndc80,Incenp,Cdca5,Ccnb2,Bub1b,Kif2c,Ccnb1,Birc5,Cenpi,Ncaph,Nuf2,Ncapg,Cenpf
M Phase	20	2.25e-17	Cdc20,Cdk1,Aurkb,Sgol1,Ndc80,Incenp,Cdca5,Ccnb2,Bub1b,Kif2c,Espl1,Ccnb1,Birc5,Cenpi,Cdc26,Ncaph,Nuf2,Ncapg,Cenpf,Kif20a
Separation of Sister Chromatids	14	1.24e-13	Cdc20,Aurkb,Sgol1,Ndc80,Incenp,Cdca5,Bub1b,Kif2c,Espl1,Birc5,Cenpi,Cdc26,Nuf2,Cenpf
Mitotic Spindle Checkpoint	12	1.66e-13	Cdc20,Aurkb,Sgol1,Ndc80,Incenp,Bub1b,Kif2c,Birc5,Cenpi,Cdc26,Nuf2,Cenpf
Amplification of signal from unattached kinetochores via a MAD2 inhibitory signal	11	1e-12	Cdc20,Aurkb,Sgol1,Ndc80,Incenp,Bub1b,Kif2c,Birc5,Cenpi,Nuf2,Cenpf
RHO GTPases Activate Formins	12	1.34e-12	Cdc20,Aurkb,Diap3,Sgol1,Ndc80,Incenp,Bub1b,Kif2c,Birc5,Cenpi,Nuf2,Cenpf
Biological Processes	Observed Gene Count	False Discovery Rate (FDR)	Matching Proteins
cell cycle	62	3.44e-60	Uhrf1,Cdc20,Pole,Brca1,Cdk1,Ccng1,Fam64a,Aurkb,Kif18b,Plk2,Ska3,Pbk,Esco2,Mcm4,Pkmyt1,Sgol1,Ndc80,Incenp,Cdca5,Mcm6,Rad51,Bub1,Cdk14,Ddias,Mki67,Ccnb2,Bub1b,Paf,Ckap2,Dlgap5,Ncapd2,Melk,Clspn,Anln,Kif4,E2f8,Timeless,Aspm,Mcm3,Kif2c,Espl1,Ttk,Top2a,Ccnb1,Nsl1,Birc5,Cdc26,Cdc6,E2f1,Psrc1,Ncaph,Nuf2,Tacc3,Ccnf,Cdca2,Mcm5,Fignl1,Cep55,Tpx2,Prc1,Kif20a,Kifc1
mitotic cell cycle	40	1.53e-41	Cdc20,Pole,Brca1,Cdk1,Ccng1,Aurkb,Kif18b,Plk2,Ska3,Pbk,Sgol1,Ndc80,Incenp,Cdca5,Rad51,Bub1,Cdk14,Bub1b,Ckap2,Ncapd2,Clspn,Anln,Kif4,E2f8,Kif2c,Espl1,Ttk,Top2a,Ccnb1,Nsl1,Birc5,Cdc6,E2f1,Psrc1,Ncaph,Tacc3,Cep55,Tpx2,Kif20a,Kifc1
cell cycle process	44	1.18e-40	Cdc20,Pole,Brca1,Cdk1,Ccng1,Aurkb,Kif18b,Plk2,Sgol1,Ndc80,Incenp,Cdca5,Rad51,Bub1,Cdk14,Ddias,Bub1b,Paf,Ckap2,Ncapd2,Clspn,Anln,Kif4,Timeless,Aspm,Kif2c,Espl1,Ttk,Top2a,Ccnb1,Nsl1,Birc5,E2f1,Psrc1,Ncaph,Nuf2,Tacc3,Ccnf,Fignl1,Cep55,Tpx2,Prc1,Kif20a,Kifc1
cell division	39	9.59e-40	Cdc20,Cdk1,Ccng1,Fam64a,Aurkb,Kif18b,Ska3,Sgol1,Ndc80,Incenp,Cdca5,Bub1,Cdk14,Ccnb2,Bub1b,Ckap2,Ncapd2,Anln,Kif4,Timeless,Aspm,Kif2c,Top2a,Ccnb1,Nsl1,Birc5,Cdc26,Cdc6,Psrc1,Ncaph,Nuf2,Tacc3,Ccnf,Cdca2,Cep55,Tpx2,Prc1,Kif20a,Kifc1
mitotic cell cycle process	36	2.17e-37	Cdc20,Pole,Brca1,Cdk1,Ccng1,Aurkb,Kif18b,Plk2,Sgol1,Ndc80,Incenp,Cdca5,Rad51,Bub1,Cdk14,Bub1b,Ckap2,Ncapd2,Clspn,Anln,Kif4,Kif2c,Espl1,Ttk,Top2a,Ccnb1,Nsl1,Birc5,E2f1,Psrc1,Ncaph,Tacc3,Cep55,Tpx2,Kif20a,Kifc1
chromosome segregation	26	1.52e-27	Cdc20,Brca1,Aurkb,Kif18b,Ska3,Esco2,Sgol1,Ndc80,Incenp,Cdca5,Bub1,Bub1b,Ncapd2,Kif4,Kif2c,Espl1,Ttk,Top2a,Ccnb1,Nsl1,Birc5,Psrc1,Ncaph,Nuf2,Cdca2,Kifc1
nuclear division	24	5.11e-24	Cdc20,Aurkb,Kif18b,Sgol1,Ndc80,Cdca5,Rad51,Bub1,Bub1b,Ncapd2,Kif4,Aspm,Kif2c,Espl1,Ttk,Top2a,Ccnb1,Nsl1,Birc5,Psrc1,Ncaph,Fignl1,Tpx2,Kifc1
regulation of cell cycle	33	1.74e-21	Cdc20,Brca1,Cdk1,Ccng1,Aurkb,Plk2,Ndc80,Cdca5,Dtl,Bub1,Cdk14,Ddias,Mki67,Bub1b,Paf,Clspn,E2f8,Aspm,Ttk,Top2a,Ccnb1,Birc5,Cdc26,Cdc6,E2f1,Psrc1,Tacc3,Ccnf,Fignl1,Tpx2,Prc1,Kif20a,Kifc1
sister chromatid segregation	18	3.02e-21	Cdc20,Aurkb,Kif18b,Sgol1,Ndc80,Cdca5,Bub1,Bub1b,Ncapd2,Kif4,Kif2c,Espl1,Top2a,Ccnb1,Nsl1,Psrc1,Ncaph,Kifc1
nuclear chromosome segregation	20	6.82e-21	Cdc20,Aurkb,Kif18b,Sgol1,Ndc80,Cdca5,Bub1,Bub1b,Ncapd2,Kif4,Kif2c,Espl1,Ttk,Top2a,Ccnb1,Nsl1,Psrc1,Ncaph,Nuf2,Kifc1
Molecular Functions	Observed Gene Count	False Discovery Rate (FDR)	Matching Proteins
ATP binding	27	8.17e-11	Cdk1,Aurkb,Kif18b,Plk2,Pbk,Mcm4,Pkmyt1,Aldh18a1,Mcm6,Rad51,Bub1,Cdk14,Mki67,Bub1b,Atad2,Melk,Kif4,Mcm3,Kif2c,Ttk,Top2a,Cdk17,Cdc6,Mcm5,Fignl1,Kif20a,Kifc1
drug binding	27	8.06e-10	Cdk1,Aurkb,Kif18b,Plk2,Pbk,Mcm4,Pkmyt1,Aldh18a1,Mcm6,Rad51,Bub1,Cdk14,Mki67,Bub1b,Atad2,Melk,Kif4,Mcm3,Kif2c,Ttk,Top2a,Cdk17,Cdc6,Mcm5,Fignl1,Kif20a,Kifc1
nucleotide binding	29	1.9e-09	Uhrf1,Pole,Cdk1,Aurkb,Kif18b,Plk2,Pbk,Mcm4,Pkmyt1,Aldh18a1,Mcm6,Rad51,Bub1,Cdk14,Mki67,Bub1b,Atad2,Melk,Kif4,Mcm3,Kif2c,Ttk,Top2a,Cdk17,Cdc6,Mcm5,Fignl1,Kif20a,Kifc1
small molecule binding	30	9.34e-09	Uhrf1,Pole,Cdk1,Hmmr,Aurkb,Kif18b,Plk2,Pbk,Mcm4,Pkmyt1,Aldh18a1,Mcm6,Rad51,Bub1,Cdk14,Mki67,Bub1b,Atad2,Melk,Kif4,Mcm3,Kif2c,Ttk,Top2a,Cdk17,Cdc6,Mcm5,Fignl1,Kif20a,Kifc1
carbohydrate derivative binding	28	9.34e-09	Cdk1,Hmmr,Aurkb,Kif18b,Plk2,Pbk,Mcm4,Pkmyt1,Aldh18a1,Mcm6,Rad51,Bub1,Cdk14,Mki67,Bub1b,Atad2,Melk,Kif4,Mcm3,Kif2c,Ttk,Top2a,Cdk17,Cdc6,Mcm5,Fignl1,Kif20a,Kifc1
anion binding	28	1.19e-06	Cdk1,Hmmr,Aurkb,Kif18b,Plk2,Pbk,Mcm4,Pkmyt1,Aldh18a1,Mcm6,Rad51,Bub1,Cdk14,Mki67,Bub1b,Atad2,Melk,Kif4,Mcm3,Kif2c,Ttk,Top2a,Cdk17,Cdc6,Mcm5,Fignl1,Kif20a,Kifc1
protein serine/threonine kinase activity	11	1.05e-05	Cdk1,Aurkb,Plk2,Pbk,Pkmyt1,Bub1,Cdk14,Bub1b,Melk,Ttk,Cdk17
transferase activity, transferring phosphorus-containing groups	15	1.12e-05	Pole,Cdk1,Aurkb,Plk2,Pbk,Pkmyt1,Aldh18a1,Bub1,Cdk14,Bub1b,Melk,Ttk,Cdk17,Ccnb1,Pole4
ATPase activity	10	1.85e-05	Kif18b,Mcm4,Mcm6,Rad51,Atad2,Kif4,Kif2c,Top2a,Kif20a,Kifc1
protein kinase activity	12	2.61e-05	Cdk1,Aurkb,Plk2,Pbk,Pkmyt1,Bub1,Cdk14,Bub1b,Melk,Ttk,Cdk17,Ccnb1

## Sheet: Cluster 2 (Aquamarine)
STRING PPI Network for WT-C vs. WT-D Cluster 2 (Aquamarine)
KEGG Pathway	Observed Gene Count	False Discovery Rate (FDR)	Matching Proteins
Influenza A	13	3.52e-13	Rsad2,Eif2ak2,Irf7,Ifih1,Oas3,Ddx58,Cxcl10,Oas2,Oas1a,Oas1g,Stat2,Adar,Irf9
Measles	11	1.27e-11	Eif2ak2,Irf7,Ifih1,Oas3,Ddx58,Oas2,Oas1a,Oas1g,Stat2,Adar,Irf9
Herpes simplex infection	12	3.1e-11	Eif2ak2,Irf7,Ifih1,Oas3,Ddx58,Oas2,Sp100,Oas1a,Oas1g,Ifit1,Stat2,Irf9
NOD-like receptor signaling pathway	11	5.8e-11	Irf7,Oas3,Gbp7,Oas2,Oas1a,Oas1g,Stat2,Gbp3,Ifi204,Tmem173,Irf9
Hepatitis C	10	1.53e-10	Eif2ak2,Irf7,Oas3,Ddx58,Oas2,Oas1a,Oas1g,Ifit1,Stat2,Irf9
RIG-I-like receptor signaling pathway	7	1.89e-08	Dhx58,Irf7,Ifih1,Ddx58,Cxcl10,Isg15,Tmem173
Cytosolic DNA-sensing pathway	6	2.87e-07	Irf7,Zbp1,Ddx58,Cxcl10,Adar,Tmem173
Necroptosis	5	0.00061	Eif2ak2,Zbp1,Mlkl,Stat2,Irf9
Human papillomavirus infection	6	0.0024	Eif2ak2,Oasl1,Oasl2,Isg15,Stat2,Irf9
Hepatitis B	4	0.0035	Irf7,Ifih1,Ddx58,Stat2
Kaposi's sarcoma-associated herpesvirus infection	4	0.0104	Eif2ak2,Irf7,Stat2,Irf9
Viral carcinogenesis	4	0.0104	Eif2ak2,Irf7,Sp100,Irf9
TNF signaling pathway	3	0.0118	Cxcl10,Mlkl,Ifi47
Reactome Pathway	Observed Gene Count	False Discovery Rate (FDR)	Matching Proteins
Antiviral mechanism by IFN-stimulated genes	6	5.76e-08	Eif2ak2,Oasl1,Usp18,Uba7,Ddx58,Isg15
Interferon Signaling	7	6.59e-08	Eif2ak2,Oasl1,Usp18,Uba7,Ddx58,Isg15,Irf9
ISG15 antiviral mechanism	5	5.88e-07	Eif2ak2,Usp18,Uba7,Ddx58,Isg15
Immune System	15	0.0016	Eif2ak2,Ifitm3,Irf7,Oasl1,Herc6,Usp18,Uba7,Ddx58,Bst2,Dtx3l,Isg15,Rnf213,Ifi204,Tmem173,Irf9
OAS antiviral response	2	0.0029	Oasl1,Ddx58
Nicotinamide salvaging	2	0.0156	Parp14,Parp9
DDX58/IFIH1-mediated induction of interferon-alpha/beta	2	0.0346	Irf7,Ddx58
Cytosolic sensors of pathogen-associated DNA	2	0.0346	Irf7,Tmem173
Termination of translesion DNA synthesis	2	0.0346	Uba7,Isg15
Interferon alpha/beta signaling	2	0.0346	Usp18,Irf9
Biological Processes	Observed Gene Count	False Discovery Rate (FDR)	Matching Proteins
defense response to virus	29	8.87e-40	Dhx58,Rsad2,Eif2ak2,Ifitm3,Irf7,Ifih1,Zbp1,Oasl1,Oasl2,Oas3,Rtp4,Ddx58,Ifi44l,Cxcl10,Bst2,Trim34a,Oas2,Trim30a,Oas1a,Dtx3l,Isg15,Ifit1,Ifit3,Ifit2,Stat2,Adar,Mx1,Parp9,Tmem173
response to virus	30	1.42e-37	Dhx58,Rsad2,Eif2ak2,Ifitm3,Irf7,Ifih1,Zbp1,Oasl1,Oasl2,Oas3,Rtp4,Ddx58,Ifi44l,Cxcl10,Bst2,Ifi27l2a,Trim34a,Oas2,Trim30a,Oas1a,Dtx3l,Isg15,Ifit1,Ifit3,Ifit2,Stat2,Adar,Mx1,Parp9,Tmem173
response to other organism	38	5.08e-29	Dhx58,Cmpk2,Rsad2,Eif2ak2,Ifitm3,Irf7,Ifih1,Zbp1,Ifi44,Oasl1,Oasl2,Herc6,Usp18,Oas3,Parp14,Rtp4,Ddx58,Ifi44l,Cxcl10,Irgm1,Bst2,Ifi27l2a,Trim34a,Oas2,Trim30a,Oas1a,Dtx3l,Isg15,Ifit1,Ifit3,Ifit2,Stat2,Gbp3,Adar,Ifi204,Mx1,Parp9,Tmem173
defense response to other organism	33	1.52e-27	Dhx58,Rsad2,Eif2ak2,Ifitm3,Irf7,Ifih1,Zbp1,Oasl1,Oasl2,Herc6,Oas3,Parp14,Rtp4,Ddx58,Ifi44l,Cxcl10,Irgm1,Bst2,Trim34a,Oas2,Trim30a,Oas1a,Dtx3l,Isg15,Ifit1,Ifit3,Ifit2,Stat2,Gbp3,Adar,Mx1,Parp9,Tmem173
innate immune response	29	5.57e-26	Dhx58,Rsad2,Eif2ak2,Ifitm3,Irf7,Ifih1,Zbp1,Oasl1,Oasl2,Herc6,Oas3,Parp14,Ddx58,Irgm1,Bst2,Oas2,Trim30a,Oas1a,Dtx3l,Isg15,Ifit1,Ifit3,Ifit2,Stat2,Gbp3,Adar,Mx1,Parp9,Tmem173
immune response	31	3.24e-22	Dhx58,Rsad2,Eif2ak2,Ifitm3,Irf7,Ifih1,Zbp1,Oasl1,Oasl2,Herc6,Oas3,Parp14,Ddx58,Ifi44l,Cxcl10,Irgm1,Bst2,Oas2,Trim30a,Oas1a,Dtx3l,Isg15,Ifit1,Ifit3,Ifit2,Stat2,Gbp3,Adar,Mx1,Parp9,Tmem173
multi-organism process	38	5.87e-19	Dhx58,Cmpk2,Rsad2,Eif2ak2,Ifitm3,Irf7,Ifih1,Zbp1,Ifi44,Oasl1,Oasl2,Herc6,Usp18,Oas3,Parp14,Rtp4,Ddx58,Ifi44l,Cxcl10,Irgm1,Bst2,Ifi27l2a,Trim34a,Oas2,Trim30a,Oas1a,Dtx3l,Isg15,Ifit1,Ifit3,Ifit2,Stat2,Gbp3,Adar,Ifi204,Mx1,Parp9,Tmem173
immune system process	33	1.12e-16	Dhx58,Rsad2,Eif2ak2,Ifitm3,Irf7,Ifih1,Zbp1,Oasl1,Oasl2,Herc6,Oas3,Parp14,Rtp4,Ddx58,Ifi44l,Cxcl10,Irgm1,Bst2,Trim34a,Oas2,Trim30a,Oas1a,Dtx3l,Isg15,Ifit1,Ifit3,Ifit2,Stat2,Gbp3,Adar,Mx1,Parp9,Tmem173
response to interferon-beta	11	2.09e-16	Ifitm3,Irgm1,Bst2,Pyhin1,Ifit1,Ifit3,Gbp3,Ifi204,Tmem173,Ifi203,Xaf1
regulation of multi-organism process	20	2.73e-14	Dhx58,Rsad2,Eif2ak2,Ifitm3,Irf7,Ifih1,Zbp1,Oasl1,Oas3,Parp14,Ddx58,Irgm1,Bst2,Trim30a,Oas1a,Dtx3l,Isg15,Adar,Parp9,Tmem173
Molecular Functions	Observed Gene Count	False Discovery Rate (FDR)	Matching Proteins
double-stranded RNA binding	9	5.51e-10	Dhx58,Eif2ak2,Ifih1,Oasl1,Oasl2,Oas3,Ddx58,Oas2,Oas1a
2'-5'-oligoadenylate synthetase activity	4	4.85e-07	Oasl2,Oas3,Oas2,Oas1a
RNA binding	13	0.0005	Dhx58,Eif2ak2,Ifih1,Zbp1,Oasl1,Oasl2,Oas3,Ddx58,Oas2,Oas1a,Ifit1,Ifit2,Adar
carbohydrate derivative binding	19	0.0005	Dhx58,Cmpk2,Eif2ak2,Ifih1,Oasl1,Oasl2,Oas3,Ddx58,Cxcl10,Irgm1,Mlkl,Oas2,Tor3a,Oas1a,Helz2,Gbp3,Mx1,Parp9,Tmem173
heterocyclic compound binding	31	0.0005	Dhx58,Cmpk2,Eif2ak2,Irf7,Ifih1,Zbp1,Oasl1,Oasl2,Oas3,Parp14,Ddx58,Irgm1,Mlkl,Oas2,Pyhin1,Sp100,Trim30a,Tor3a,Oas1a,Helz2,Ifit1,Ifit2,Stat2,Gbp3,Adar,Ifi204,Mx1,Parp9,Tmem173,Irf9,Ifi203
nucleotide binding	18	0.00052	Dhx58,Cmpk2,Eif2ak2,Ifih1,Oasl1,Oasl2,Oas3,Parp14,Ddx58,Irgm1,Mlkl,Oas2,Tor3a,Oas1a,Helz2,Gbp3,Mx1,Tmem173
core promoter sequence-specific DNA binding	5	0.00052	Irf7,Pyhin1,Ifi204,Irf9,Ifi203
NAD+ ADP-ribosyltransferase activity	3	0.00052	Parp14,Parp12,Parp9
purine ribonucleotide binding	17	0.00052	Dhx58,Cmpk2,Eif2ak2,Ifih1,Oasl1,Oasl2,Oas3,Ddx58,Irgm1,Mlkl,Oas2,Tor3a,Oas1a,Helz2,Gbp3,Mx1,Tmem173
organic cyclic compound binding	31	0.00052	Dhx58,Cmpk2,Eif2ak2,Irf7,Ifih1,Zbp1,Oasl1,Oasl2,Oas3,Parp14,Ddx58,Irgm1,Mlkl,Oas2,Pyhin1,Sp100,Trim30a,Tor3a,Oas1a,Helz2,Ifit1,Ifit2,Stat2,Gbp3,Adar,Ifi204,Mx1,Parp9,Tmem173,Irf9,Ifi203

## Sheet: Cluster 3 (Sky Blue)
STRING PPI Network for WT-C vs. WT-D Cluster 3 (Sky Blue)
KEGG Pathway	Observed Gene Count	False Discovery Rate (FDR)	Matching Proteins
Leishmaniasis	5	4.28e-06	Itgb2,Cybb,Itga4,Fcgr3,Ncf2
Phagosome	5	0.00018	Itgb2,Cybb,Ctss,Fcgr3,Ncf2
Tuberculosis	5	0.00018	Itgb2,Ctss,Il10ra,Fcer1g,Fcgr3
Leukocyte transendothelial migration	4	0.00055	Itgb2,Cybb,Itga4,Ncf2
Osteoclast differentiation	3	0.0138	Lilrb4,Fcgr3,Ncf2
Cell adhesion molecules (CAMs)	3	0.0238	Itgb2,Cd86,Itga4
Intestinal immune network for IgA production	2	0.0238	Cd86,Itga4
Staphylococcus aureus infection	2	0.0294	Itgb2,Fcgr3
Reactome Pathway	Observed Gene Count	False Discovery Rate (FDR)	Matching Proteins
Innate Immune System	9	0.00022	Hck,Cybb,Ctss,Cd53,Pld4,Fcer1g,Lair1,Lilrb4,Ncf2
Immune System	11	0.00022	Hck,Cybb,Ctss,Il10ra,Cd53,Pld4,Fcer1g,Lair1,Cd86,Lilrb4,Ncf2
Neutrophil degranulation	6	0.0015	Cybb,Ctss,Cd53,Fcer1g,Lair1,Lilrb4
Cross-presentation of particulate exogenous antigens (phagosomes)	2	0.0016	Cybb,Ncf2
RHO GTPases Activate NADPH Oxidases	2	0.0037	Cybb,Ncf2
ROS, RNS production in phagocytes	2	0.0161	Cybb,Ncf2
Detoxification of Reactive Oxygen Species	2	0.0161	Cybb,Ncf2
Adaptive Immune System	5	0.0239	Cybb,Ctss,Lair1,Cd86,Ncf2
Biological Processes	Observed Gene Count	False Discovery Rate (FDR)	Matching Proteins
phagocytosis	9	9.55e-11	Itgb2,Hck,Aif1,Fcgr2b,Pld4,Fcer1g,Arhgap25,Fcgr3,Ncf2
phagocytosis, engulfment	6	8.67e-09	Itgb2,Aif1,Fcgr2b,Fcer1g,Arhgap25,Fcgr3
endocytosis	10	4.86e-08	Itgb2,Hck,Aif1,Fcgr2b,Pld4,Fcer1g,Itga4,Arhgap25,Fcgr3,Ncf2
import into cell	10	2.6e-07	Itgb2,Hck,Aif1,Fcgr2b,Pld4,Fcer1g,Itga4,Arhgap25,Fcgr3,Ncf2
immune system process	15	2.9e-07	Itgb2,Hck,Cybb,Ctss,Aif1,Fcgr2b,Themis2,Pld4,Fcer1g,Emr1,Myo1f,Cd86,Itga4,Lilrb4,Fcgr3
immune response	11	3.29e-06	Hck,Cybb,Ctss,Aif1,Fcgr2b,Fcer1g,Emr1,Myo1f,Cd86,Lilrb4,Fcgr3
vesicle-mediated transport	11	8.85e-06	Itgb2,Hck,Aif1,Fcgr2b,Pld4,Fcer1g,Myo1f,Itga4,Arhgap25,Fcgr3,Ncf2
regulation of type I hypersensitivity	3	1.42e-05	Fcgr2b,Fcer1g,Fcgr3
antigen processing and presentation of peptide antigen	4	2.1e-05	Ctss,Fcgr2b,Fcer1g,Fcgr3
Fc-gamma receptor signaling pathway	3	6.03e-05	Fcgr2b,Fcer1g,Fcgr3
Molecular Functions	Observed Gene Count	False Discovery Rate (FDR)	Matching Proteins
immunoglobulin receptor activity	3	5.91e-05	Fcgr2b,Fcer1g,Fcgr3
IgG binding	3	5.91e-05	Fcgr2b,Fcer1g,Fcgr3
IgG receptor activity	2	0.0014	Fcgr2b,Fcgr3
fibronectin binding	2	0.0265	Ctss,Itga4
transmembrane signaling receptor activity	6	0.0278	Itgb2,Fcgr2b,Il10ra,Fcer1g,Emr1,Fcgr3

## Sheet: Cluster 4 (Cornflower Blue)
STRING PPI Network for WT-C vs. WT-D Cluster 4 (Cornflower Blue)
KEGG Pathway	Observed Gene Count	False Discovery Rate (FDR)	Matching Proteins
Protein digestion and absorption	8	7.61e-12	Col6a1,Col6a2,Col1a1,Col5a1,Col1a2,Col4a1,Col4a2,Col5a2
ECM-receptor interaction	7	1.55e-10	Col6a1,Col6a2,Col1a1,Col1a2,Col4a1,Col4a2,Hspg2
Focal adhesion	6	1.19e-06	Col6a1,Col6a2,Col1a1,Col1a2,Col4a1,Col4a2
Human papillomavirus infection	6	1.94e-05	Col6a1,Col6a2,Col1a1,Col1a2,Col4a1,Col4a2
PI3K-Akt signaling pathway	6	1.96e-05	Col6a1,Col6a2,Col1a1,Col1a2,Col4a1,Col4a2
AGE-RAGE signaling pathway in diabetic complications	4	2.86e-05	Col1a1,Col1a2,Col4a1,Col4a2
Amoebiasis	4	2.95e-05	Col1a1,Col1a2,Col4a1,Col4a2
Relaxin signaling pathway	4	5.82e-05	Col1a1,Col1a2,Col4a1,Col4a2
Proteoglycans in cancer	4	0.00026	Col1a1,Col1a2,Dcn,Hspg2
Small cell lung cancer	2	0.0115	Col4a1,Col4a2
Platelet activation	2	0.0178	Col1a1,Col1a2
Reactome Pathway	Observed Gene Count	False Discovery Rate (FDR)	Matching Proteins
Extracellular matrix organization	18	3.21e-26	Col6a1,Col6a2,Col1a1,Sparc,Col5a1,Fbn1,Col1a2,Pcolce,Bgn,Col4a1,Col4a2,Col16a1,Adamts2,Efemp2,Col5a2,Dcn,Lox,Hspg2
Collagen formation	12	7.8e-20	Col6a1,Col6a2,Col1a1,Col5a1,Col1a2,Pcolce,Col4a1,Col4a2,Col16a1,Adamts2,Col5a2,Lox
Collagen biosynthesis and modifying enzymes	11	1.65e-19	Col6a1,Col6a2,Col1a1,Col5a1,Col1a2,Pcolce,Col4a1,Col4a2,Col16a1,Adamts2,Col5a2
Integrin cell surface interactions	11	3.67e-19	Col6a1,Col6a2,Col1a1,Col5a1,Fbn1,Col1a2,Col4a1,Col4a2,Col16a1,Col5a2,Hspg2
ECM proteoglycans	10	4.91e-19	Col6a1,Col6a2,Col1a1,Sparc,Col5a1,Col1a2,Bgn,Col5a2,Dcn,Hspg2
Assembly of collagen fibrils and other multimeric structures	10	1.69e-17	Col6a1,Col6a2,Col1a1,Col5a1,Col1a2,Pcolce,Col4a1,Col4a2,Col5a2,Lox
Degradation of the extracellular matrix	11	5.95e-17	Col6a1,Col6a2,Col1a1,Col5a1,Fbn1,Col1a2,Col4a1,Col4a2,Col5a2,Dcn,Hspg2
Collagen chain trimerization	9	5.95e-17	Col6a1,Col6a2,Col1a1,Col5a1,Col1a2,Col4a1,Col4a2,Col16a1,Col5a2
Collagen degradation	8	2.9e-13	Col6a1,Col6a2,Col1a1,Col5a1,Col1a2,Col4a1,Col4a2,Col5a2
Non-integrin membrane-ECM interactions	7	5.04e-13	Col1a1,Col5a1,Col1a2,Col4a1,Col4a2,Col5a2,Hspg2
Biological Processes	Observed Gene Count	False Discovery Rate (FDR)	Matching Proteins
extracellular matrix organization	9	1.38e-09	Col1a1,Col5a1,Col1a2,Col4a1,Adamts2,Efemp2,Postn,Col5a2,Lox
collagen fibril organization	6	6.95e-09	Col1a1,Col5a1,Col1a2,Adamts2,Col5a2,Lox
cellular response to amino acid stimulus	6	9.25e-08	Col6a1,Col1a1,Col1a2,Col4a1,Col16a1,Col5a2
protein heterotrimerization	4	3.26e-06	Col6a1,Col6a2,Col1a1,Col1a2
response to organic substance	15	1.62e-05	Col6a1,Col6a2,Col1a1,Sparc,Fbn1,Col1a2,Pcolce,Bgn,Col4a1,Col4a2,Col16a1,Postn,Col5a2,Dcn,Lox
response to acid chemical	7	1.8e-05	Col6a1,Col1a1,Sparc,Col1a2,Col4a1,Col16a1,Col5a2
cellular response to organic substance	13	1.8e-05	Col6a1,Col1a1,Sparc,Fbn1,Col1a2,Pcolce,Bgn,Col4a1,Col4a2,Col16a1,Postn,Col5a2,Dcn
collagen metabolic process	4	2.23e-05	Col1a1,Col5a1,Adamts2,Mrc2
response to endogenous stimulus	11	2.38e-05	Col6a1,Col1a1,Sparc,Fbn1,Col1a2,Col4a1,Col4a2,Col16a1,Postn,Col5a2,Lox
collagen-activated tyrosine kinase receptor signaling pathway	3	2.67e-05	Col1a1,Col4a1,Col4a2
Molecular Functions	Observed Gene Count	False Discovery Rate (FDR)	Matching Proteins
extracellular matrix structural constituent	7	2.47e-11	Col1a1,Col5a1,Fbn1,Col1a2,Col4a1,Col4a2,Col5a2
platelet-derived growth factor binding	5	8.07e-10	Col6a1,Col1a1,Col5a1,Col1a2,Col4a1
glycosaminoglycan binding	7	1.4e-07	Wisp1,Col5a1,Fbn1,Pcolce,Bgn,Postn,Dcn
growth factor binding	6	7.06e-07	Col6a1,Col1a1,Wisp1,Col5a1,Col1a2,Col4a1
collagen binding	4	2.16e-05	Sparc,Pcolce,Mrc2,Dcn
heparin binding	5	2.16e-05	Wisp1,Col5a1,Fbn1,Pcolce,Postn
extracellular matrix binding	4	2.16e-05	Sparc,Bgn,Cd248,Dcn
metal ion binding	13	0.0018	Col1a1,Fkbp10,Sparc,Fbn1,Col1a2,Adamts2,Loxl1,Efemp2,Cd248,Postn,Col5a2,Aebp1,Lox
oxidoreductase activity, acting on the CH-NH2 group of donors, oxygen as acceptor	2	0.0021	Loxl1,Lox
ion binding	16	0.0023	Col1a1,Fkbp10,Wisp1,Sparc,Col5a1,Fbn1,Col1a2,Pcolce,Adamts2,Loxl1,Efemp2,Cd248,Postn,Col5a2,Aebp1,Lox
